# Supplementary material for: Linear B-cell epitope prediction for SARS and COVID-19 vaccine design: Integrating balanced ensemble learning models and resampling strategies
Source: PeerJ Comput Sci. 2025 Jun 18;11:e2970. doi: 10.7717/peerj-cs.2970 (PMC12193457; doi:10.7717/peerj-cs.2970)
Supplement: Supplemental Information 1 [file peerj-cs-11-2970-s001.py]

#FEATURE SELECTION

import pandas as pd
from sklearn.model_selection import train_test_split
from sklearn.ensemble import RandomForestClassifier
from sklearn.preprocessing import MinMaxScaler, LabelEncoder
from sklearn.metrics import (
    accuracy_score, precision_score, recall_score, f1_score, roc_auc_score,
    average_precision_score, matthews_corrcoef
)
import matplotlib.pyplot as plt
import numpy as np

bcell = pd.read_csv('input_bcell.csv')
sars = pd.read_csv('input_sars.csv')
covid = pd.read_csv('input_covid.csv')

bcell_sars = pd.concat([bcell, sars], ignore_index=True)

bcell['protein_seq_length'] = bcell['protein_seq'].astype(str).map(len)
bcell['peptide_seq_length'] = bcell['peptide_seq'].astype(str).map(len)
bcell['parent_protein_id_length'] = bcell['parent_protein_id'].astype(str).map(len)
bcell['peptide_length'] = bcell['end_position'] - bcell['start_position'] + 1

le_parent = LabelEncoder()
bcell['parent_protein_id'] = le_parent.fit_transform(bcell['parent_protein_id'].astype(str))

le_peptide = LabelEncoder()
bcell['peptide_seq'] = le_peptide.fit_transform(bcell['peptide_seq'].astype(str))

le_protein = LabelEncoder()
bcell['protein_seq'] = le_protein.fit_transform(bcell['protein_seq'].astype(str))

X = bcell.drop(columns=['target'])
y = bcell['target']

scaler = MinMaxScaler()
X_scaled = scaler.fit_transform(X)
feature_names = X.columns

from sklearn.feature_selection import RFE

def apply_baseline():
    print("\n Baseline: No Resampling Applied")
    return X_scaled, y, y.value_counts()

def plot_feature_importance(model, feature_names):
    importances = model.feature_importances_
    combined = sorted(zip(importances, feature_names), reverse=True)
    sorted_importances, sorted_features = zip(*combined)

    print("\n Feature Importances (Random Forest):")
    for feat, score in zip(sorted_features, sorted_importances):
        print(f"{feat}: {score:.4f}")

    plt.figure(figsize=(10, 6))
    plt.title("Feature Importances (Random Forest)")
    plt.barh(sorted_features[::-1], sorted_importances[::-1])
    plt.xlabel("Importance Score")
    plt.tight_layout()
    plt.savefig("feature_importance_rf.png")
    print("Feature importance plot saved as 'feature_importance_rf.png'")

def train_and_evaluate(model, model_name, X_res, y_res, results, method_name, class_counts):
    print(f"\nTraining {model_name}...")
    X_train, X_test, y_train, y_test = train_test_split(X_res, y_res, test_size=0.2, stratify=y_res, random_state=42)
    model.fit(X_train, y_train)
    y_pred = model.predict(X_test)

    test_roc_auc = roc_auc_score(y_test, y_pred)

    results.append({
        "ROC AUC (Test 20%)": test_roc_auc
    })

    if hasattr(model, "feature_importances_"):
        plot_feature_importance(model, feature_names)

def run_pipeline():
    from sklearn.metrics import accuracy_score
    results = []
    X_res, y_res, class_counts = apply_baseline()

    selector = RFE(estimator=RandomForestClassifier(n_estimators=50, random_state=42), n_features_to_select=None, step=1)
    selector.fit(X_res, y_res)
    ranking = selector.ranking_
    sorted_indices = np.argsort(ranking)
    sorted_features = feature_names[sorted_indices]
    sorted_ranks = ranking[sorted_indices]

    combined = sorted(zip(sorted_ranks, sorted_features))
    rfe_scores = 1 / ranking.astype(float)
    rfe_combined = sorted(zip(rfe_scores, feature_names), reverse=True)

    print("\n RFE-Based Feature Scores (1 / rank):")
    for score, feat in rfe_combined:
        print(f"{feat}: {score:.4f}")

    selected_features = [feat for rank, feat in combined if rank == 1]
    eliminated_features = [feat for rank, feat in combined if rank > 1]

    print("\n Selected Features (Top by RFE):")
    for feat in selected_features:
        print(f"  - {feat}")

    print("\n Eliminated Features (Low by RFE):")
    for feat in eliminated_features:
        print(f"  - {feat}")

    print("\n Full RFE Feature Ranking:")
    for rank, feat in combined:
        print(f"Rank {rank}: {feat}")

    classifiers = {
        "Random Forest": RandomForestClassifier(n_estimators=50, random_state=42)
    }

    feature_subset_roc_aucs = []
    for n_features in range(1, X_res.shape[1] + 1):
        selector = RFE(estimator=RandomForestClassifier(n_estimators=50, random_state=42), n_features_to_select=n_features, step=1)
        selector.fit(X_res, y_res)
        X_selected = selector.transform(X_res)
        X_train, X_test, y_train, y_test = train_test_split(X_selected, y_res, test_size=0.2, stratify=y_res, random_state=42)
        model = RandomForestClassifier(n_estimators=50, random_state=42)
        model.fit(X_train, y_train)
        y_pred = model.predict(X_test)
        roc_auc = roc_auc_score(y_test, y_pred)
        feature_subset_roc_aucs.append(roc_auc)

    plt.figure(figsize=(10, 6))
    best_idx = np.argmax(feature_subset_roc_aucs)
    best_n_features = best_idx + 1
    best_roc_auc = feature_subset_roc_aucs[best_idx]

    plt.plot(range(1, len(feature_subset_roc_aucs) + 1), feature_subset_roc_aucs, marker='o')
    legend_label = f"Best ROC AUC: {best_roc_auc:.4f} with {best_n_features} features"
    plt.plot(best_n_features, best_roc_auc, marker='o', color='darkred', markersize=14, markerfacecolor='none', label=legend_label)
    plt.legend()
    plt.title("ROC AUC vs Number of Selected Features (RFE)")
    plt.xlabel("Number of Features")
    plt.ylabel("ROC AUC")
    plt.grid(True)
    plt.tight_layout()
    plt.savefig("rfe_roc_auc_plot.png")

    print(" Feature subsets used for each point in the graph:")
    for i in range(1, best_n_features + 1):
        subset = sorted_features[:i]
        print(f"Top {i} features: {list(subset)}")
    print(" ROC AUC vs Feature Count plot saved as 'rfe_roc_auc_plot.png'")
    print("\n Accuracy vs Feature Count plot saved as 'rfe_accuracy_plot.png'")

    for model_name, model in classifiers.items():
        train_and_evaluate(model, model_name, X_res, y_res, results, "Baseline", class_counts)

run_pipeline()


######################################################################################################################################

#MODEL BUILDING


import pandas as pd
from sklearn.model_selection import train_test_split, GridSearchCV
from sklearn.ensemble import RandomForestClassifier, ExtraTreesClassifier, AdaBoostClassifier, BaggingClassifier
from sklearn.preprocessing import MinMaxScaler
from sklearn.metrics import (
    accuracy_score, precision_score, recall_score, f1_score, roc_auc_score,
    average_precision_score, matthews_corrcoef
)
from xgboost import XGBClassifier
from catboost import CatBoostClassifier
import lightgbm as lgb
from imblearn.ensemble import BalancedRandomForestClassifier, EasyEnsembleClassifier, BalancedBaggingClassifier, RUSBoostClassifier
from imblearn.under_sampling import EditedNearestNeighbours, RepeatedEditedNearestNeighbours, InstanceHardnessThreshold, TomekLinks
from imblearn.over_sampling import SMOTE, RandomOverSampler
from imblearn.combine import SMOTEENN, SMOTETomek
from imblearn.over_sampling import KMeansSMOTE
from sklearn.cluster import KMeans
from copy import deepcopy


bcell = pd.read_csv('input_bcell.csv')
sars = pd.read_csv('input_sars.csv')
covid = pd.read_csv('input_covid.csv')

bcell_sars = pd.concat([bcell, sars], ignore_index=True)

bcell['protein_seq_length'] = bcell['protein_seq'].astype(str).map(len)
bcell['peptide_seq_length'] = bcell['peptide_seq'].astype(str).map(len)
bcell['parent_protein_id_length'] = bcell['parent_protein_id'].astype(str).map(len)
bcell['peptide_length'] = bcell['end_position'] - bcell['start_position'] + 1

le_parent = LabelEncoder()
bcell['parent_protein_id'] = le_parent.fit_transform(bcell['parent_protein_id'].astype(str))

le_peptide = LabelEncoder()
bcell['peptide_seq'] = le_peptide.fit_transform(bcell['peptide_seq'].astype(str))

le_protein = LabelEncoder()
bcell['protein_seq'] = le_protein.fit_transform(bcell['protein_seq'].astype(str))


X = bcell.drop(columns=['target', 'chou_fasman', 'aromaticity', 'protein_seq', 'kolaskar_tongaonkar', 'stability', 'peptide_seq', 'peptide_length', 'parent_protein_id_length'])
y = bcell['target']


scaler = MinMaxScaler()
X_scaled = scaler.fit_transform(X)

def apply_resampling(resampler, method_name):
    print(f"\nApplying {method_name}...")
    X_resampled, y_resampled = resampler.fit_resample(X_scaled, y)
    class_counts = y_resampled.value_counts()
    print(f"{method_name} sonrası sınıf sayıları:\n{class_counts}")
    return X_resampled, y_resampled, class_counts

def apply_baseline():
    print("\nBaseline: No Resampling Applied")
    return X_scaled, y, y.value_counts()

def optimize_model(model, param_grid, X_train, y_train):
    grid_search = GridSearchCV(model, param_grid, scoring='roc_auc', cv=3, n_jobs=-1)
    grid_search.fit(X_train, y_train)
    print(f"Best Params for {model.__class__.__name__}: {grid_search.best_params_}")
    return grid_search.best_estimator_, grid_search.best_params_

def split_data(X_resampled, y_resampled):
    return train_test_split(X_resampled, y_resampled, test_size=0.2, stratify=y_resampled, random_state=42)

def save_results_to_excel(results, filename="model_performance_with_all_classifiers.xlsx"):
    df = pd.DataFrame(results)
    df.to_excel(filename, index=False)
    print(f"\nResults saved to {filename}")

param_grid_dict = {
    "RandomForest": {"n_estimators": [100, 200], "max_depth": [None, 10], "min_samples_split": [2, 5], "max_features": ['sqrt']},
    "XGBoost": {"n_estimators": [100, 200], "max_depth": [3, 6], "learning_rate": [0.01, 0.1]},
    "CatBoost": {"iterations": [100, 200], "learning_rate": [0.01, 0.1]},
    "ExtraTrees": {"n_estimators": [100, 200], "max_features": ['sqrt']},    
    "LightGBM": {"n_estimators": [100, 200], "learning_rate": [0.01, 0.1], "num_leaves": [31, 50]},
    "BalancedRF": {"n_estimators": [100, 200], "max_features": ['sqrt']},
    "EasyEnsemble": {"n_estimators": [10, 20]},
    "BalancedBG": {"n_estimators": [10, 20]},
    "RUSBoost": {"n_estimators": [100, 200]},
    "Bagging": {"n_estimators": [10, 20]}
}

def train_and_evaluate(model, model_name, X_train, X_test, y_train, y_test, results, method_name, class_counts, optimize=False):
    print(f"\nTraining {model_name}...")
    default_model = deepcopy(model)
    default_model.fit(X_train, y_train)
    y_pred_default = default_model.predict(X_test)
    default_roc_auc = roc_auc_score(y_test, y_pred_default)

    best_params = None
    tuned_roc_auc = -1
    y_pred = y_pred_default

    if optimize and model_name in param_grid_dict:
        tuned_model, best_params = optimize_model(model, param_grid_dict[model_name], X_train, y_train)
        tuned_model.fit(X_train, y_train)
        y_pred_tuned = tuned_model.predict(X_test)
        tuned_roc_auc = roc_auc_score(y_test, y_pred_tuned)

        if tuned_roc_auc > default_roc_auc:
            y_pred = y_pred_tuned
            model = tuned_model
            final_roc_auc = tuned_roc_auc
        else:
            best_params = None
            final_roc_auc = default_roc_auc
            print(f"{model_name}: Default parameters performed better than tuned (ROC AUC {default_roc_auc:.4f} > {tuned_roc_auc:.4f})")
    else:
        final_roc_auc = default_roc_auc

    accuracy = accuracy_score(y_test, y_pred)
    precision = precision_score(y_test, y_pred)
    recall = recall_score(y_test, y_pred)
    f1 = f1_score(y_test, y_pred)
    pr_auc = average_precision_score(y_test, y_pred)
    mcc = matthews_corrcoef(y_test, y_pred)

    results.append({
        "Best Params": best_params,
        "Class 0 Count": class_counts.get(0, 0),
        "Class 1 Count": class_counts.get(1, 0),
        "Default ROC AUC": default_roc_auc,
        "Tuned ROC AUC": tuned_roc_auc,
        "Default Better": default_roc_auc > tuned_roc_auc,
        "Sampling Method": method_name,
        "Classifier": model_name,
        "Accuracy": accuracy,
        "Precision": precision,
        "Recall": recall,
        "F1-score": f1,
        "PR AUC": pr_auc,
        "MCC": mcc,
        "ROC AUC": final_roc_auc,

    })

def main():
    results = []

    resamplers = [
        (apply_baseline(), "Baseline"),
        (apply_resampling(SMOTE(random_state=42), "SMOTE"), "SMOTE"),
        (apply_resampling(RandomOverSampler(random_state=42), "ROS"), "ROS"),
        (apply_resampling(EditedNearestNeighbours(), "ENN"), "ENN"),
        (apply_resampling(RepeatedEditedNearestNeighbours(), "RENN"), "RENN"),
        (apply_resampling(InstanceHardnessThreshold(random_state=42), "IHT"), "IHT"),
        (apply_resampling(KMeansSMOTE(random_state=42, kmeans_estimator=KMeans(n_clusters=50)), "KM-SMOTE"), "KM-SMOTE"),
        (apply_resampling(SMOTEENN(random_state=42), "SMOTE-ENN"), "SMOTE-ENN"),
        (apply_resampling(SMOTETomek(random_state=42), "SMOTE-TL"), "SMOTE-TL")
    ]

    classifiers = {
        "RandomForest": RandomForestClassifier(random_state=42),
        "XGBoost": XGBClassifier(random_state=42),
        "CatBoost": CatBoostClassifier(random_state=42, verbose=0),
        "ExtraTrees": ExtraTreesClassifier(random_state=42),
        "LightGBM": lgb.LGBMClassifier(random_state=42),
        "BalancedRF": BalancedRandomForestClassifier(random_state=42, sampling_strategy='all', replacement=True, bootstrap=False),
        "EasyEnsemble": EasyEnsembleClassifier(random_state=42, sampling_strategy='all'),
        "BalancedBG": BalancedBaggingClassifier(random_state=42, sampling_strategy='all'),
        "RUSBoost": RUSBoostClassifier(random_state=42, sampling_strategy='all'),
        "Bagging": BaggingClassifier(random_state=42)
    }

    for (X_res, y_res, class_counts), method in resamplers:
        X_train, X_test, y_train, y_test = split_data(X_res, y_res)
        for model_name, model in classifiers.items():
            train_and_evaluate(model, model_name, X_train, X_test, y_train, y_test, results, method, class_counts, optimize=True)

    save_results_to_excel(results)

if __name__ == "__main__":
    main()
